# Supplementary material for: Methadone Requires the Co-Activation of μ-Opioid and Toll-Like-4 Receptors to Produce Extracellular DNA Traps in Bone-Marrow-Derived Mast Cells
Source: Int J Mol Sci. 2024 Feb 10;25(4):2137. doi: 10.3390/ijms25042137 (PMC10889600; doi:10.3390/ijms25042137)
Supplement: Supplementary file 1 [file ijms-25-02137-s001.zip]

Archive with 1 entries (1 files):
- ijms-2856014-supplementary.pdf
